# Supplementary material for: Adaptations of Escherichia coli strains to oxidative stress are reflected in properties of their structural proteomes
Source: BMC Bioinformatics. 2020 Apr 29;21:162. doi: 10.1186/s12859-020-3505-y (PMC7191737; doi:10.1186/s12859-020-3505-y)
Supplement: Supplementary file 1 — Additional file 1. [file 12859_2020_3505_MOESM1_ESM.xlsx]

## Sheet: Table of Contents
Additional File 1 - Table of Contents
Table number	Short description	Long description
Table 1	ROStype DBSCAN results	See main text
Table 2	Pathotype DBSCAN results	See main text
Table S1	Protein groups	Information used to create protein groups within the study
Table S2	Manual protein groups	Manually gathered information on proteins related to oxidative stress
Table S3	Protein subsequences	Protein sequence locations used to define physicochemical property calculation space
Table S4	Feature filtering	Specific features used in certain protein groups to create the feature matrix, and the directionality of the change that was queried for
Table S5	Molybdenum-binding enzymes result	Protein group of molybdenum-binding enzymes and observed antioxidative mutations
Table S6	Fimbriae enzymes result	Clustering results from protein group of fimbriae assembly enzymes
Table S7	Phenotypes	Growth/no growth chemical conditions selected from Ecoref study
Table S8	Mutation types	Antioxidative properties defined as specific mutations in protein subsequences
Table S9	Residue types	Standard and extended definitions of amino acids
Table S10	ROStype cutoffs	Inspection of how differrent cutoffs for ROShi and ROSlo strains would impact classification
Table S11	ML models	Implementation of random forest and linear discriminant analysis to understand model accuracy

## Sheet: 1 ROStype
Protein group	Localization	Protein count	Cluster count	V-measure	ARI
COG I (Lipid transport and metabolism)	Cytosol	97	2	0.325173	0.472935
Metabolism - Murein recycling	All compartments	40	3	0.296819	0.374108
Manganese-binding enzymes	All compartments	33	2	0.292502	0.457545
Fimbriae assembly proteins	All compartments	39	4	0.289119	0.401418
Metabolism - All metabolic proteins	All compartments	1515	2	0.273977	0.401213
All metal-binding proteins	All compartments	590	3	0.267735	0.357143
COG P (Inorganic ion transport and metabolism)	All compartments	198	2	0.26576	0.380194
Metabolism - Inner membrane transport	All compartments	299	2	0.26194	0.348724
All periplasmic proteins	Periplasm	315	3	0.141637	0.048154
Molybdenum-binding enzymes	All compartments	14	4	0.13501	0.033511

## Sheet: 2 Pathotype
Protein group	Localization	Protein count	Cluster count	V-measure	ARI
Fimbriae assembly proteins	Periplasm	24	2	0.471477	0.59354
Metabolism - All metabolic proteins	All compartments	1515	2	0.440784	0.552231
COG Q (Secondary metabolites biosynthesis)	Cytosol	41	4	0.438029	0.571192
COG N (Cell motility)	Cytosol	27	3	0.411589	0.461856
Metabolism - Alternate carbon metabolism	All compartments	231	3	0.393812	0.342317
Iron-sulfur-binding enzymes	All compartments	118	2	0.379722	0.466955
Zinc-binding enzymes	Cytosol	125	3	0.366023	0.434289
All periplasmic proteins	Periplasm	315	2	0.365043	0.359694
All metal-binding proteins	All compartments	590	3	0.33263	0.437499
Molybdenum-binding enzymes	All compartments	14	2	0.310422	0.381748

## Sheet: S1 Protein groups
Group description	Group	Source	Members
Localization within an E. coli cell, predicted and consolidated from multiple sources (EchoLOCATION, ME-model definition, UniProt) or just using the TMHMM prediction if there are transmembrane domains	localization	vizrecon	non_membrane;periplasm;cytosol;membrane;inner_membrane;outer_membrane;extracellular
		tmhmm	non_membrane;membrane
Functional classification of proteins using COG (primary and detailed categories) or iML1515 subsystem membership	subsystem	cog_primary	E;P;G;H;C;S;O;X;K;J;M;I;F;R;T;L;D;U;V;N;W;Q;A
		cog_detailed	E;P;G;H;C;S;O;X;CP;K;J;MU;I;F;EF;R;IQ;M;T;KL;L;CE;EH;D;DM;MR;U;V;NUW;NW;DPM;GM;N;W;GT;PH;KT;OT;OK;MO;Q;MV;KR;EM;EG;LX;IR;FR;HC;HR;PR;TK;KG;HI;HJ;TE;FV;FH;GEPR;HQ;IQR;ER;DP;ET;GI;HG;PV;EP;PC;CO;HE;MG;JO;NU;KN;MN;FGR;LK;XT;TG;FE;CPO;GR;KE;CHR;NT;QR;GER;VI;JU;VT;KJ;JR;KX;QC;FTP;PQ;MT;PO;KV;DL;CR;A;CIR;HT;PT
		iML1515	all;Cofactor and Prosthetic Group Biosynthesis;Purine and Pyrimidine Biosynthesis;Alternate Carbon Metabolism;Pentose Phosphate Pathway;Tyrosine, Tryptophan, and Phenylalanine Metabolism;Oxidative Phosphorylation;Valine, Leucine, and Isoleucine Metabolism;Arginine and Proline Metabolism;Nucleotide Salvage Pathway;Unassigned;Membrane Lipid Metabolism;tRNA Charging;Nucleotide Salvage Pathway ;Citri…
Proteins found to have missense mutations in ROS-TALE experiment	experimental	ros_tale	all;important
Manually curated sets of proteins from literature, such as enzymes that repair macromolecular damage caused by ROS, see Supplementary Table S9	literature	manual	all;macromolecular_repair;ros_targets;metal_drug_transport;ros_detox;ros_generators;ros_transcriptional_regulators
Information pulled from CarbonylDB (for experimentally carbonylatable residues), RedoxDB (for experimentally oxidized cysteines), and UniProt (for metal-binding enzymes)	databases	carbonyldb	experimental_sensitive_carb
		redoxdb	experimental_sensitive_cys
		uniprot	all;iron-sulfur;magnesium;iron;nickel;zinc;calcium;copper;unknown_divalent;molybdenum;potassium;unknown_metal;cobalt;sodium;manganese
Network distance of 1 edge from ROS generators (in "literature" group) or iron and iron-sulfur binding enzymes (in "uniprot" source) - "Metabolism was represented in a form of a connectivity graph. The nodes of the graph correspond to metabolic genes, and edges correspond to connections established by metabolic reactions. Metabolic genes X and Y are considered connected if and only if there exist…	network_distance	adjacent_ros_generators	all;b4154;b4153;b4152;b4151;b1109;b2763;b2764;b0723;b0724;b0721;b0722
		adjacent_uniprot-iron	all;b2197;b1873;b1656;b1476;b3365;b2763;b1465;b0337;b2538;b2799;b3892;b2235;b4070;b4071;b2552;b2431;b1227;b0978;b2528;b2687;b3942;b3336;b2203;b1490;b0368;b0996;b1489;b2710;b1019;b0431;b2202;b2676;b0758;b1732;b0722;b0721;b0475;b0733
		adjacent_uniprot-iron-sulfur	all;b2515;b2997;b2996;b2147;b1276;b1654;b1475;b1474;b0902;b3365;b3213;b3212;b2763;b4146;b1468;b1467;b2538;b2530;b0118;b4467;b3894;b2540;b0628;b4079;b0895;b2719;b3771;b3893;b0894;b1224;b1225;b0972;b2206;b2205;b2204;b4072;b1378;b0775;b2868;b3994;b3990;b2481;b2489;b2488;b1589;b1588;b1587;b0724;b4153;b2243;b3867;b4367;b2724;b2720;b0029;b3061;b2283;b2281;b2287;b2285;b2284;b3952;b0072;b0781;b1392;b0307…

## Sheet: S2 Manual protein groups
Name	Protein family	In E. coli	In K12	In stressME	In iML1515	K12 Gene	Other Gene ID	Organism/strain note	Localization	Global function	Repair subsystem	Specific function	Use in Multi-ROS	Source
trxA	Thioredoxin	TRUE	TRUE		TRUE	b3781			Cytoplasm	Protein repair		Cysteine repair	macromolecular_repair
trxC	Thioredoxin	TRUE	TRUE		TRUE	b2582			Cytoplasm	Protein repair		Cysteine repair	macromolecular_repair
grxA	Glutaredoxin	TRUE	TRUE		TRUE	b0849			Cytoplasm	Protein repair		Cysteine repair	macromolecular_repair
grxB	Glutaredoxin	TRUE	TRUE		TRUE	b1064			Cytoplasm	Protein repair		Cysteine repair	macromolecular_repair
grxC	Glutaredoxin	TRUE	TRUE		TRUE	b3610			Cytoplasm	Protein repair		Cysteine repair	macromolecular_repair
grxD	Glutaredoxin	TRUE	TRUE		TRUE	b1654			Cytoplasm	Protein repair		Cysteine repair	macromolecular_repair
msrA	Methionine sulfoxide reductase	TRUE	TRUE		TRUE	b4219			Cytoplasm	Protein repair	Cytolasmic methionine repair	Met-S-O repair	macromolecular_repair
msrB	Methionine sulfoxide reductase	TRUE	TRUE		TRUE	b1778			Cytoplasm	Protein repair	Cytolasmic methionine repair	Met-R-O repair	macromolecular_repair
msrC	Methionine sulfoxide reductase	TRUE	TRUE		TRUE	b1832			Cytoplasm	Protein repair	Cytolasmic methionine repair	Free Met-O repair	macromolecular_repair
bisC	Methionine sulfoxide reductase	TRUE	TRUE		TRUE	b3551			Cytoplasm	Protein repair	Cytolasmic methionine repair	Free Met-O repair	macromolecular_repair
msrP	Methionine sulfoxide reductase	TRUE	TRUE		FALSE	b1971			Periplasm	Protein repair	Periplasmic methionine repair	Non-stereospecific methionine repair	macromolecular_repair
msrQ	Methionine sulfoxide reductase	TRUE	TRUE		FALSE	b1972			Inner membrane	Protein repair	Periplasmic methionine repair	msrP maintenance	macromolecular_repair
dsbA	Disulfide bond formation protein	TRUE	TRUE		TRUE	b3860			Periplasm	Disulfide bridge formation	N/A	Periplasmic protein folding	macromolecular_repair
dsbB	Disulfide bond formation protein	TRUE	TRUE		TRUE	b1185			Inner membrane	Protein repair	Periplasmic cysteine repair	dsbA maintenance	macromolecular_repair
dsbC	Disulfide bond formation protein	TRUE	TRUE		TRUE	b2893			Periplasm	Protein repair	Periplasmic cysteine repair	Misfolded periplasmic protein maintenence	macromolecular_repair
dsbD	Disulfide bond formation protein	TRUE	TRUE		TRUE	b4136			Inner membrane	Protein repair	Periplasmic cysteine repair	dsbC and dsbG maintenance	macromolecular_repair
dsbG	Disulfide bond formation protein	TRUE	TRUE		TRUE	b0604			Periplasm	Protein repair	Periplasmic cysteine repair	Cysteine repair	macromolecular_repair
ahpC	Peroxidase	TRUE	TRUE		TRUE	b0605			Cytoplasm	ROS detoxification		H2O2 detox	ros_detox	http://jb.asm.org/content/183/24/7173.long
ahpF	Peroxidase	TRUE	TRUE		TRUE	b0606			Cytoplasm	ROS detoxification		H2O2 detox	ros_detox
katG	Catalase	TRUE	TRUE		TRUE	b3942			Cytoplasm	ROS detoxification		H2O2 detox	ros_detox
katE	Catalase	TRUE	TRUE		TRUE	b1732			Cytoplasm	ROS detoxification		H2O2 detox	ros_detox
katP	Catalase	TRUE	FALSE		FALSE		UniProt:C1J8U2	E. coli O157 : H7		ROS detoxification		H2O2 detox
katN	Catalase	TRUE	FALSE		FALSE		Z1921	Not in non-pathogenic E. coli		ROS detoxification		Extracellular H2O2 detox
sodA	Superoxide dismutase	TRUE	TRUE		TRUE	b3908				ROS detoxification		O2- detox	ros_detox
sodB	Superoxide dismutase	TRUE	TRUE		TRUE	b1656				ROS detoxification		O2- detox	ros_detox
sodC	Superoxide dismutase	TRUE	TRUE		TRUE	b1646			Periplasm	ROS detoxification		O2- detox	ros_detox
nfo	Endonuclease IV	TRUE	TRUE		FALSE	b2159				DNA repair			macromolecular_repair
oxyR	Hydrogen peroxide sensor	TRUE	TRUE		FALSE	b3961				Transcription regulator			ros_transcriptional_regulators
rpoS	RNA polymerase sigma factor RpoS	TRUE	TRUE		FALSE	b2741				Transcription regulator			ros_transcriptional_regulators
soxR	Regulatory protein	TRUE	TRUE		FALSE	b4063				Transcription regulator		Upreg SODs, Endonuclease IV	ros_transcriptional_regulators	https://www.ncbi.nlm.nih.gov/pmc/articles/PMC95271/
soxS	Regulatory protein	TRUE	TRUE		FALSE	b4062				Transcription regulator			ros_transcriptional_regulators	https://www.ncbi.nlm.nih.gov/pmc/articles/PMC95271/
perR	HTH-type transcriptional regulator	TRUE	TRUE		FALSE	b0254				Transcription regulator			ros_transcriptional_regulators
frdA	Fumarate reductase	TRUE	TRUE		TRUE	b4154				ROS generator	N/A		ros_generators	Brynildsen 2013	http://mbio.asm.org/content/8/1/e01873-16.full
frdB	Fumarate reductase	TRUE	TRUE		TRUE	b4153				ROS generator	N/A		ros_generators	Brynildsen 2013
frdC	Fumarate reductase	TRUE	TRUE		TRUE	b4152				ROS generator	N/A		ros_generators	Brynildsen 2013
frdD	Fumarate reductase	TRUE	TRUE		TRUE	b4151				ROS generator	N/A		ros_generators	Brynildsen 2013
ndh	NADH dehydrogenase II	TRUE	TRUE		TRUE	b1109				ROS generator	N/A		ros_generators	Brynildsen 2013
cysI	Sulfite reductase	TRUE	TRUE		TRUE	b2763				ROS generator	N/A		ros_generators	Brynildsen 2013
cysJ	Sulfite reductase	TRUE	TRUE		TRUE	b2764				ROS generator	N/A		ros_generators	Brynildsen 2013
sdhA	Succinate dehydrogenase	TRUE	TRUE		TRUE	b0723				ROS generator	N/A		ros_generators	Brynildsen 2013
sdhB	Succinate dehydrogenase	TRUE	TRUE		TRUE	b0724				ROS generator	N/A		ros_generators	Brynildsen 2013
sdhC	Succinate dehydrogenase	TRUE	TRUE		TRUE	b0721				ROS generator	N/A		ros_generators	Brynildsen 2013
sdhD	Succinate dehydrogenase	TRUE	TRUE		TRUE	b0722				ROS generator	N/A		ros_generators	Brynildsen 2013
acrA	Multidrug efflux pump	TRUE	TRUE		TRUE	b2470				Drug export			metal_drug_transport
acrB	Multidrug efflux pump	TRUE	TRUE		TRUE	b0462				Drug export			metal_drug_transport
acrZ	Multidrug efflux pump	TRUE	TRUE			b0762				Drug export			metal_drug_transport
tolC	Multidrug efflux pump	TRUE	TRUE		TRUE	b3035				Drug export			metal_drug_transport
mntH	Manganese importer	TRUE	TRUE			b2392				Metal import		Mn2+ transport, Fe2+ with low affinity	metal_drug_transport	Imlay 2008	http://www.annualreviews.org/doi/10.1146/annurev.biochem.77.061606.161055	https://www.bioscience.org/2003/v8/s/1232/fulltext.htm
ytfE	Iron-sulfur cluster repair	TRUE	TRUE			b4209				Metal repair	Fe-S repair		ros_detox	Imlay 2008	http://www.annualreviews.org/doi/10.1146/annurev.biochem.77.061606.161055
yggX	Iron-sulfur cluster repair	TRUE	TRUE			b2962				Metal repair	Fe-S repair, unknown		ros_detox	Imlay 2008	http://www.annualreviews.org/doi/10.1146/annurev.biochem.77.061606.161055
fumA	Fumarase					b1612				ROS generator			ros_generators	Imlay 2008	http://www.annualreviews.org/doi/10.1146/annurev.biochem.77.061606.161055
fumB	Fumarase					b4122				ROS generator			ros_generators	Imlay 2008	http://www.annualreviews.org/doi/10.1146/annurev.biochem.77.061606.161055
fumC	Non-metal Fumarase	TRUE	TRUE			b1611						Isozyme to to fumAB, no FeS cluster		Imlay 2008	http://www.annualreviews.org/doi/10.1146/annurev.biochem.77.061606.161055
acnA	Dehydratase	TRUE	TRUE			b1276						Isozyme to acnB		Imlay 2008	http://www.annualreviews.org/doi/10.1146/annurev.biochem.77.061606.161055
cueO	Copper oxidase	TRUE	TRUE			b0123				Metal sequestor	Metal sequestor	Periplasmic multicopper oxidase	metal_drug_transport	http://jb.asm.org/content/190/20/6909.full
dps		TRUE	TRUE			b0812				Transcription regulator, metal sequestor	Metal sequestor	Iron sequestor	ros_transcriptional_regulators; metal_transport	http://onlinelibrary.wiley.com/doi/10.1111/j.1365-2672.2010.04890.x/full
fur						b0683				Transcription regulator	Metal sequestor	Iron transport regulation	ros_transcriptional_regulators; metal_transport	https://www.bioscience.org/2003/v8/s/1232/fulltext.htm
ibeA		TRUE	FALSE	FALSE	FALSE			ExPEC and APEC	Cytoplasm					https://www.ncbi.nlm.nih.gov/pmc/articles/PMC3415484/	virulence factor found in some extraintestinal pathogenic Escherichia coli (ExPEC) strains from the B2 phylogenetic group and particularly in newborn meningitic and avian pathogenic strains
nadB	Aspartate oxidase	TRUE	TRUE			b2574				ROS generator		NAD(+) biosynthesis	ros_generators	https://onlinelibrary.wiley.com/doi/full/10.1111/j.1365-2958.2010.07059.x
adhE	alcohol dehydrogenase E					b1241				Major target of ROS			ros_targets	http://www.jbc.org/content/273/5/3027.full.html
fusA	elongation factor G					b3340				Major target of ROS			ros_targets	http://www.jbc.org/content/273/5/3027.full.html
dnaK	heat shock protein DNA K					b0014				Major target of ROS			ros_targets	http://www.jbc.org/content/273/5/3027.full.html
oppA	oligopeptide-binding protein A					b1243				Major target of ROS			ros_targets	http://www.jbc.org/content/273/5/3027.full.html
eno	enolase					b2779				Major target of ROS			ros_targets	http://www.jbc.org/content/273/5/3027.full.html
ompA	outer membrane protein A					b0957				Major target of ROS			ros_targets	http://www.jbc.org/content/273/5/3027.full.html
ompC	outer membrane protein C,					b2215				Major target of ROS			ros_targets	http://www.jbc.org/content/273/5/3027.full.html
atpD	β-subunit of F0F1-ATPase					b3732				Major target of ROS			ros_targets	http://www.jbc.org/content/273/5/3027.full.html
fecA						b4291				Metal transport		[(Fe3+citrate)2] transport	metal_drug_transport	https://www.bioscience.org/2003/v8/s/1232/fulltext.htm
fepA						b0584				Metal transport		ferric-enterobactin transport	metal_drug_transport	https://www.bioscience.org/2003/v8/s/1232/fulltext.htm
fhuA						b0150				Metal transport		ferrichrome transport	metal_drug_transport	https://www.bioscience.org/2003/v8/s/1232/fulltext.htm
tonB						b1252				Regulate metal transport			metal_drug_transport	https://www.bioscience.org/2003/v8/s/1232/fulltext.htm
exbB						b3006				Regulate metal transport			metal_drug_transport	https://www.bioscience.org/2003/v8/s/1232/fulltext.htm
exbD						b3005				Regulate metal transport			metal_drug_transport	https://www.bioscience.org/2003/v8/s/1232/fulltext.htm
iutA								Not in K12, in naturally isolated strains		Metal transport		Aerobactin (siderophore) transport		https://www.bioscience.org/2003/v8/s/1232/fulltext.htm
chuA								Bacteremic E. coli 0157:H7 (84) and the uropathogenic E. coli CFT073				Heme transport
feoB						b3409				Metal transport		Fe2+ transport	metal_drug_transport

## Sheet: S3 Protein subsequences
Subsequence	Subsequence nickname	Subsequence description	2D name	2D calculation	2D source	2.5D combo name	3D name	3D cutoffs	3D source	Note
Protein surface	surf	Surface exposed residues	-	-	-	-	surface_3D	('RES_DEPTH-msms' < 2.5) AND ('RSA_ALL-freesasa_het' > 25)	MSMS; FreeSASA
		Accessible residues	acc_2D	('RSA-accpro20' > 25)	SCRATCH	-	acc_3D	('RSA_ALL-freesasa_het' > 25)	FreeSASA
		Not deep residues	-	-	-	-	notdeep_3D	('RES_DEPTH-msms' < 2.5)	MSMS
Disordered region	dis	Disordered region predicted or calculated	disorder_2D	('disorder-hotloops-disembl' == TRUE)	DisEMBL	-	disorder_3D	('pdbflex_rmsd' > 2)	PDBFlex	PDBFlex technically tells you about "flexible" regions
		Disordered region as defined by secondary structure	ss_disorder_2D	('SS-sspro8' in ['C', 'S', 'T'])	SCRATCH	-	ss_disorder_3D	('SS-dssp' in ['C', 'S', 'T', '-'])	DSSP	Excluding all strands and helices from this definition, although DisEMBL only excludes 'H', 'G', and 'E'
TM domain	tm	Transmembrane domain predicted or manually assigned	tm_2D	('TM-tmhmm' == 'T')	TMHMM	-	tm_3D	Is within the transmembrane domain	Manually assigned	Can also use UniProt definition
Metal binding site	metal	Residues as annotated in UniProt if feature == 'metal ion-binding site'	-	Geometric center of mass of annotated residues; 6 Angstroms within center; only accessible residues ('RSA_ALL-freesasa_het' > 10)	UniProt	metal_2_5D	metal_3D	Geometric center of mass of bound metal; 6 Angstroms within center; only accessible residues ('RSA_ALL-freesasa_het' > 10)	MetalPDB	Accesible cutoff used to exclude non-binding site metals, and set lower than for surface exposed residues to account for lower exposure of binding site; radius currently needs some investigation, taken from here (5.7 A) https://www.ncbi.nlm.nih.gov/pmc/articles/PMC3245035/
DNA binding domain	dna	Residues as annotated in UniProt if feature in ['nucleotide phosphate-binding region', 'DNA-binding region']	-	Geometric center of mass of annotated residues; 7 Angstroms within center	UniProt	dna_2_5D	-	See 2D calculation	See 2D calculation	7 Angstroms chosen arbitrarily to get good coverage of residues around site
Generic "site"	sites	Residues as annotated in UniProt if feature in ['active site', 'binding site', 'site']	-	Geometric center of mass of annotated residues; 7 Angstroms within center	UniProt	sites_2_5D	-	See 2D calculation	See 2D calculation	7 Angstroms chosen arbitrarily to get good coverage of residues around site
Catalytic site	csa	Residues as annotated in Catalytic Site Atlas	-	Geometric center of mass of annotated residues; 6 Angstroms within center; only accessible residues ('RSA_ALL-freesasa_het' > 10)	Catalytic Site Atlas	csa_2_5D	-	See 2D calculation	See 2D calculation
Cysteine sphere	cys	Residues around any cysteine residue	-	-	-	-	cys_3D	Last atom of Cys residue set as center; 5 Angstroms within center;	PDB
Carbonylation sensitive sphere	carbonyldb	Residues around known carbonylatable residues	-	-	-	-	carbsens_3D	Last atom of carbonylatable residue set as center; 5 Angstroms within center;	PDB, CarbonylDB
Cysteine sensitive sphere	redoxdb	Residues around known damaged cysteine residues	-	-	-	-	cyssens_3D	Last atom of Cys residue set as center; 5 Angstroms within center;	PDB, RedoxDB
Disulfide bridge sphere	disbrdg	Residues around predicted disulfide bridges	-	-	-	-	disbrdg_3D	Geometric center of mass of Cys pair; 5 Angstroms within center	PDB, Biopython

## Sheet: S4 Feature filtering
Description	Protein subsequence	Residue group	↑?	↓?	2D prefix	3D prefix	Suffix
Enrichment of order promoting residues / in predicted region of disorder	Disordered region	Order promoting	x		disorder_2D	disorder_3D	aa_count_ord
Avoidance of disorder promiting residues / in predicted region of disorder	Disordered region	Disorder promoting		x	disorder_2D	disorder_3D	aa_count_dis
Enrichment of order promoting residues / in secondary structure definition of disorder	Disordered region (secondary struct)	Order promoting	x		ss_disorder_2D	ss_disorder_3D	aa_count_ord
Avoidance of disorder promiting residues / in secondary structure definition of disorder	Disordered region (secondary struct)	Disorder promoting		x	ss_disorder_2D	ss_disorder_3D	aa_count_dis
Enrichment of methionine / on the surface	Protein surface	Methionine	x		acc_2D	acc_3D; surf_3D	aa_count_M
Avoidance of cysteine / on the surface	Protein surface	Cysteine		x	acc_2D	acc_3D; surf_3D	aa_count_C
Avoidance of charged residues / on the surface	Protein surface	Charged		x	acc_2D	acc_3D; surf_3D	aa_count_chrg
Avoidance of carbonylation susceptible residues / on the surface	Protein surface	Carbonylation susceptible		x	acc_2D	acc_3D; surf_3D	aa_count_carb
Avoidance of positively charged residues / on the surface	Protein surface	Positively charged		x	acc_2D	acc_3D; surf_3D	aa_count_poschrg
Avoidance of negatively charged residues / on the surface	Protein surface	Negatively charged		x	acc_2D	acc_3D; surf_3D	aa_count_negchrg
Enrichment of methionine / in proximity to metal binding site	Metal binding site	Methionine	x		metal_2_5D	metal_3D	aa_count_M
Enrichment of bulky residues / in proximity to metal binding site	Metal binding site	Bulky	x		metal_2_5D	metal_3D	aa_count_bulk
Avoidance of cysteine / in proximity to metal binding site	Metal binding site	Cysteine		x	metal_2_5D	metal_3D	aa_count_C
Avoidance of charged residues / in proximity to metal binding site	Metal binding site	Charged		x	metal_2_5D	metal_3D	aa_count_chrg
Avoidance of carbonylation susceptible residues / in proximity to metal binding site	Metal binding site	Carbonylation susceptible		x	metal_2_5D	metal_3D	aa_count_carb
Avoidance of positively charged residues / in proximity to metal binding site	Metal binding site	Positively charged		x	metal_2_5D	metal_3D	aa_count_poschrg
Enrichment of negatively charged residues / in proximity to metal binding site	Metal binding site	Negatively charged	x		metal_2_5D	metal_3D	aa_count_negchrg
Enrichment of methionine / in a TM domain	TM domain	Methionine	x		tm_2D	tm_3D	aa_count_M
Enrichment of TM stablizing residues / in a TM domain	TM domain	TM stable	x		tm_2D	tm_3D	aa_count_tmstab
Avoidance of TM unstabilizing residues / in a TM domain	TM domain	TM unstable		x	tm_2D	tm_3D	aa_count_tmunstab
Enrichment of disorder promoting residues / in DNA binding domain	DNA binding domain	Disorder promoting	x		dna_2_5D		aa_count_dis
Avoidance of order promoting residues / in a DNA binding domain	DNA binding domain	Order promoting		x	dna_2_5D		aa_count_ord
Enrichment or avoidance of charged residues / at a catalytic site	Catalytic site	Charged	x	x	csa_2_5D		aa_count_chrg
Enrichment or avoidance of methionine / at a catalytic site	Catalytic site	Methionine	x	x	csa_2_5D		aa_count_M
Enrichment or avoidance of cysteine / at a catalytic site	Catalytic site	Cysteine	x	x	csa_2_5D		aa_count_C
Enrichment or avoidance of charged residues / at a UniProt "site"	Generic "site"	Charged	x	x	sites_2_5D		aa_count_chrg
Enrichment or avoidance of methionine / at a UniProt "site"	Generic "site"	Methionine	x	x	sites_2_5D		aa_count_M
Enrichment or avoidance of cysteine / at a UniProt "site"	Generic "site"	Cysteine	x	x	sites_2_5D		aa_count_C

## Sheet: S5 Molybdenum
Gene ID	UniProt	Name	Structure	Description	Localization	Significant antioxidative mutations in pathotypes (number of strains seen in)
b0284	P77489	yagR	PDB: 5g5g	Putative xanthine dehydrogenase YagR molybdenum-binding subunit	Periplasm	N/A
b0894	P18775	dmsA	SWISS-MODEL: P18775_55_814_3ir5	Dimethyl sulfoxide reductase DmsA	Periplasm	Q501L (4); V362I (4);
b0997	P33225	torA	SWISS-MODEL: P33225_48_834_1tmo	Trimethylamine-N-oxide reductase 1	Periplasm	H303Y (32); K443Q (6); L501W (43); P29S (9); P29T (9); T118I (3); T118P (3); V841F (21); V841I (21);
b1224	P09152	narG	PDB: 1q16	Respiratory nitrate reductase 1 alpha chain	Cytosol	G671A (38); G671R (38);
b1468	P19319	narZ	PDB: 1q16	Respiratory nitrate reductase 2 alpha chain	Cytosol	N/A
b1474	P24183	fdnG	PDB: 1kqf	Formate dehydrogenase, nitrate-inducible, major subunit	Periplasm	N/A
b1587	P77374	ynfE	SWISS-MODEL: P77374_62_808_1eu1	Putative dimethyl sulfoxide reductase chain YnfE	Periplasm	R6Q (31); S85N (3); R48N (32); R48S (32); T316N (5); T316P (5); E354V (32); R683K (31); R683S (31); T684A (23); T684I (23); T684S (23);
b1588	P77783	ynfF	SWISS-MODEL: P77783_51_807_3ir5	Probable dimethyl sulfoxide reductase chain YnfF	Periplasm	E627V (22); K650T (6); K11S (18); K11T (18);
b1872	P46923	torZ	SWISS-MODEL: P46923_36_805_1eu1	Trimethylamine-N-oxide reductase 2	Periplasm	K639R (31); P534A (11); P752L (19); P797L (17); S314C (3); S314K (3); S314N (3); S784F (19); S784T (19); V613I (36); R253C (29);
b1971	P76342	msrP	I-TASSER: E01869	Protein-methionine-sulfoxide reductase catalytic subunit MsrP	Periplasm	N/A
b2866	Q46799	xdhA	SWISS-MODEL: Q46799_1_748_3an1	Putative xanthine dehydrogenase molybdenum-binding subunit XdhA	Cytosol	E137A (4); E137D (4); E137V (4); R498H (6); S41G (5); S41K (5); S41N (5); V20I (7); T130R (38); T130S (38); V233I (38); V563I (13); V563T (13);
b2881	Q46814	xdhD	SWISS-MODEL: Q46814_5_954_3fah	Probable hypoxanthine oxidase XdhD	Cytosol	N/A
b3551	P20099	bisC	SWISS-MODEL: P20099_9_777_1e60	Biotin sulfoxide reductase	Cytosol	E513D (35); E513G (35); E513Q (35); E623A (36); E623G (36); E623V (36); E677A (42); E677T (42); E677V (42); G303C (4); G303H (4); G303N (4); G303P (4); G303S (4); G611A (39); P764Q (16); P764S (16); Q96A (39); Q96H (39); Q96R (39); S373A (39); T685I (4); T685M (4); T685V (4); T723I (13); T723Q (13); T723S (13); V229I (36);
b4079	P07658	fdhF	PDB: 1fdi	Formate dehydrogenase H	Cytosol	N/A

## Sheet: S6 Fimbriae
Cluster 1	# strains		Cluster 2	# strains			Total in cluster 1	Total in cluster 2
AIEC	26		EHEC	37		ExPEC/AIEC/APEC	36	2
UPEC	8		ETEC	8		Other	10	63
EPEC	3		EPEC	6
APEC	3		EAEC	3
ExPEC	2		STEC	3
Asymptomatic (ABU)	2		EIEC	2
EHEC	1		APEC	2
Nonpathogenic	1		Nonpathogenic	2
			K12	1
			AIEC	1

## Sheet: S7 Phenotypes
Label	Chemical 1	Chemical 2	# strains - growth	# strains - no growth	Total # strains
A22.CCCP	A22	CCCP	830	35	865
A22.PYOCYANIN	A22	Pyocyanin	834	33	867
CCCP.2	CCCP	-	359	7	366
CHIR090.CCCP	CHIR-090	CCCP	833	33	866
DOXYCYCLINE.PARAQUAT	Doxycycline	Paraquat	334	32	366
DOXYCYCLINE.PMS	Doxycycline	Pms	343	23	366
DOXYCYCLINE.PYOCYANIN	Doxycycline	Pyocyanin	338	28	366
FUMARATE.40C	Fumarate	-	853	16	869
FUMARATE.40MM	Fumarate	-	364	2	366
FUMARATE.A22	Fumarate	A22	844	21	865
FUMARATE.CEFSULODIN	Fumarate	Cefsulodin	860	9	869
FUMARATE.PARAQUAT	Fumarate	Paraquat	362	4	366
FUMARATE.TOBRAMYCIN	Fumarate	Tobramycin	529	7	536
NACL.PARAQUAT	Nacl	Paraquat	356	10	366
NOSALT.FUMARATE	Nosalt	Fumarate	358	7	365
NOSALT.PARAQUAT	Nosalt	Paraquat	359	7	366
PARAQUAT.10UM	Paraquat	-	365	1	366
PH5.FUMARATE	pH5	Fumarate	363	2	365
PMS.PROCAINE	Pms	Procaine	342	24	366
PYOCYANIN.0P2UM	Pyocyanin	-	862	6	868
PYOCYANIN.10	Pyocyanin	-	339	26	365
PYOCYANIN.10UM	Pyocyanin	-	165	3	168
PYOCYANIN.1UM	Pyocyanin	-	830	38	868
TRIMETHOPRIM.PYOCYANIN	Trimethoprim	Pyocyanin	357	9	366

[truncated: 4 more sheets: S8 Mutation type, S9 Residue types, S10 ROStype cutoffs, S11 ML models]
